# Supplementary material for: A transformation from temporal to ensemble coding in a model of piriform cortex
Source: eLife. 2018 Mar 29;7:e34831. doi: 10.7554/eLife.34831 (PMC5902166; doi:10.7554/eLife.34831)
Supplement: Source code 2. — This compiled program launches and runs the piriform model used here as an app. Parameters are described in the Materials and methods. [file elife-34831-code2.zip]

Archive with 22 entries (13 files):
- Stern_Franks_PiriformModel.app/
- Stern_Franks_PiriformModel.app/Contents/
- Stern_Franks_PiriformModel.app/Contents/Info.plist
- __MACOSX/
- __MACOSX/Stern_Franks_PiriformModel.app/
- __MACOSX/Stern_Franks_PiriformModel.app/Contents/
- __MACOSX/Stern_Franks_PiriformModel.app/Contents/._Info.plist
- Stern_Franks_PiriformModel.app/Contents/MacOS/
- Stern_Franks_PiriformModel.app/Contents/MacOS/PiriformModel
- __MACOSX/Stern_Franks_PiriformModel.app/Contents/MacOS/
- __MACOSX/Stern_Franks_PiriformModel.app/Contents/MacOS/._PiriformModel
- __MACOSX/Stern_Franks_PiriformModel.app/Contents/._MacOS
- Stern_Franks_PiriformModel.app/Contents/PkgInfo
- __MACOSX/Stern_Franks_PiriformModel.app/Contents/._PkgInfo
- Stern_Franks_PiriformModel.app/Contents/Resources/
- Stern_Franks_PiriformModel.app/Contents/Resources/myIcon.icns
- __MACOSX/Stern_Franks_PiriformModel.app/Contents/Resources/
- __MACOSX/Stern_Franks_PiriformModel.app/Contents/Resources/._myIcon.icns
- Stern_Franks_PiriformModel.app/Contents/Resources/PiriformModel.rsrc
- __MACOSX/Stern_Franks_PiriformModel.app/Contents/Resources/._PiriformModel.rsrc
- __MACOSX/Stern_Franks_PiriformModel.app/Contents/._Resources
- __MACOSX/Stern_Franks_PiriformModel.app/._Contents
