# Supplementary material for: A transformation from temporal to ensemble coding in a model of piriform cortex
Source: eLife. 2018 Mar 29;7:e34831. doi: 10.7554/eLife.34831 (PMC5902166; doi:10.7554/eLife.34831)
Supplement: Source code 2. — This compiled program launches and runs the piriform model used here as an app. Parameters are described in the Materials and methods. [file elife-34831-code2.zip › Stern_Franks_PiriformModel.app/Contents/Info.plist]

<?xml version="1.0" encoding="UTF-8"?>
<!DOCTYPE plist PUBLIC "-//Apple//DTD PLIST 1.0//EN" "http://www.apple.com/DTDs/PropertyList-1.0.dtd">
<plist version="1.0">
<dict>
	<key>BuildMachineOSBuild</key>
	<string>16G29</string>
	<key>CFBundleDevelopmentRegion</key>
	<string>English</string>
	<key>CFBundleExecutable</key>
	<string>PiriformModel</string>
	<key>CFBundleIconFile</key>
	<string>myIcon.icns</string>
	<key>CFBundleInfoDictionaryVersion</key>
	<string>6.0</string>
	<key>CFBundlePackageType</key>
	<string>APPL</string>
	<key>CFBundleSignature</key>
	<string>????</string>
	<key>CFBundleSupportedPlatforms</key>
	<array>
		<string>MacOSX</string>
	</array>
	<key>CFBundleVersion</key>
	<string>1.0</string>
	<key>DTCompiler</key>
	<string>com.apple.compilers.llvm.clang.1_0</string>
	<key>DTPlatformBuild</key>
	<string>8E2002</string>
	<key>DTPlatformVersion</key>
	<string>GM</string>
	<key>DTSDKBuild</key>
	<string>16E185</string>
	<key>DTSDKName</key>
	<string>macosx10.12</string>
	<key>DTXcode</key>
	<string>0832</string>
	<key>DTXcodeBuild</key>
	<string>8E2002</string>
</dict>
</plist>
